# Supplementary material for: Modeling Verdict Outcomes Using Social Network Measures: The Watergate and Caviar Network Cases
Source: PLoS One. 2016 Jan 29;11(1):e0147248. doi: 10.1371/journal.pone.0147248 (PMC4732755; doi:10.1371/journal.pone.0147248)
Supplement: S1 Supporting Information — (ZIP) [file pone.0147248.s001.zip]

Archive with 7 entries (4 files):
- DATA/
- DATA/CN data.csv
- __MACOSX/
- __MACOSX/DATA/
- __MACOSX/DATA/._CN data.csv
- DATA/WC data.csv
- __MACOSX/DATA/._WC data.csv
